# Supplementary material for: Model Embraced Electromechanical Coupling Time for Estimation of Heart Failure in Patients With Hypertrophic Cardiomyopathy
Source: Front Cardiovasc Med. 2022 Jun 16;9:895035. doi: 10.3389/fcvm.2022.895035 (PMC9254680; doi:10.3389/fcvm.2022.895035)
Supplement: Supplementary file 2 [file Data_Sheet_1.CSV]

Group	Age	BMI	Male	Smoking	Drinking	Hypertension	CA	Diabetes	HR.1	SBP	DBP	6MWT	No.medication	6.months	6.24months	24.months	WBC	RBC	HB	PLT	ALT	AST	TBiL	DBiL	K	Na	Cl	Ca	GLU	CREA	UA	UREA	TG	TC	HDL	LDL	ApoAl	ApoB	CKMB	TnIDx	MB	PTT	PTR	PTINR	APTT	Fg	TT	FDP	DD
1	41	25.31	0	1	1	0	0	0	78	125	75	450	0	0	1	0	4.59	5.07	155	174	22	23	26.9	9	4	141	107	2.34	5.82	68.73	444.68	4.25	1.32	3.24	0.89	1.82	1.3	0.64	4.2	0.01	37.7	15.7	1.12	1.14	30.5	1.97	15.3	0.16	0.04
1	35	22.6	1	1	1	0	0	0	70	126	75	350	1	0	0	0	5.91	4.42	148	159	32	32	9.49	3.51	3.8	141	109	2.34	5.32	81.67	425.84	4.7	2.06	5.57	1.1	3.08	1.27	1.06	5.1	0.04	26.3	14	1.09	1.12	42.2	2.54	16.8	1.06	0.41
1	59	23.23	0	0	0	0	0	0	81	120	70	350	0	0	1	0	8.34	4.36	136	140	21	25	23.28	7.61	3.7	144	108	2.22	5.2	80.98	444.13	5.83	3.36	3.83	0.78	1.81	1.11	0.78	2.3	0.05	29.2	15.3	1.17	1.22	39.2	2.52	15.8	2.49	0.15
1	33	22.68	1	1	1	1	0	0	78	126	88	400	1	0	0	0	5.3	4.34	156	192	19	21	13.16	4.44	4.4	141	106	2.31	5.94	72.26	367.79	6.08	1.88	4.62	1.13	2.44	0.98	0.94	3.8	0.01	25.8	14.1	1.01	1.01	35.4	2.57	14.7	0.49	0.03
1	47	21.8	1	1	1	1	1	0	84	110	70	400	1	0	0	0	6.32	4.84	146	189	25	17	10.63	8.9	3.8	143	109	2.32	7.72	69.81	455	5.79	1.78	2.42	1.12	1.58	1.42	0.97	2.8	0.01	18.5	14.7	0.97	1.22	28	1.74	17.5	1.23	0.15
1	56	20.18	1	0	0	0	1	1	61	128	69	550	0	0	0	1	6.7	4.7	149	112	24	24	10	4	4.3	140	104	2.24	8.69	64.52	414	7.79	1.1	3.82	1.41	1.79	1.28	0.68	4.1	0.03	45	26.8	2.09	2.54	43.9	2.53	15.8	1.73	0.25
1	35	23.05	1	1	1	1	1	1	69	120	70	550	0	0	0	1	8.6	4.39	139	144	25	37	13.2	7.8	3.8	141	96	2.32	8.74	87.91	453.2	8.67	1.61	2.66	0.7	1.3	0.99	0.47	7.2	0.01	25.6	13.6	1.06	1.08	34.8	3.17	15.7	1.76	0.53
1	40	22.95	0	0	0	0	0	0	90	124	71	450	1	0	0	0	4.7	4.32	145	275	60	74	14.48	9.98	3.9	128	87	2.25	5.63	73	353	15.25	2.25	1.86	0.48	2.14	1.29	0.68	4.8	0.14	967.8	16.9	1.32	1.42	42.6	5.7	18.3	2.49	0.54
1	34	24.49	0	0	0	0	0	0	64	128	85	350	1	0	0	0	6.63	4.21	141	154	16	15	6.5	2.6	3.9	144	104	2.12	5.86	67.2	218	7.34	2.24	4.41	0.92	2.71	1.21	0.95	1.2	0.01	34.6	10.8	0.94	0.94	23	3.44	17.2	4.36	0.43
1	28	20.52	1	0	0	0	0	0	76	110	80	500	0	0	0	1	8.24	3.89	118	195	36	34	8.6	1.84	4.8	145	104	2.38	5.87	78.56	346	6.45	1.26	3.01	1.25	2.16	1.21	1.04	4.2	0.01	26.35	13.8	1.05	1.2	27	2.8	15.5	4.2	0.1
1	48	23.03	1	0	0	0	0	0	90	116	80	350	1	0	0	0	4.36	4.58	127	174	28	29	12.56	5.23	3.9	137	105	2.18	6.1	58.72	319	4.56	1.64	2.36	1.55	2.58	1.23	0.96	6	0.01	61.23	11.5	0.96	0.96	31	2.85	17	3.08	0.2
1	28	22.58	0	0	0	0	0	0	73	124	66	250	0	0	1	0	5.41	3.8	142	333	16	17	12.56	2.85	4.2	138	98	2.15	7.2	66.44	332	4.58	1.52	1.89	1.59	1.64	1.5	0.97	5.8	0.01	35.26	14.5	1.1	1.12	26	3.25	23	3.15	0.2
1	42	20.76	1	0	1	1	0	0	74	125	78	350	0	0	0	1	4.26	4.26	125	135	34	26	16.54	2.85	4.2	139	105	2.34	6.1	73.26	235	6.23	1.48	2.14	1.29	2.54	1.06	1.02	5.3	0.03	35.98	11	0.99	0.99	33.5	3.51	20	4.2	0.1
1	52	22.41	0	0	0	0	0	0	75	120	72	400	0	0	0	1	5.56	3.96	136	138	19	25	16.43	3.31	3.6	147	102	2.13	5.7	96.4	270.2	8.53	0.95	1.31	1.55	3.05	1.29	1.04	2.82	0.03	84.6	12.5	1.08	1.14	30	2.3	14.5	0.91	0.3
1	29	25.06	1	1	1	0	0	0	72	110	76	350	0	0	0	1	8.59	4.68	121	295	29	30	17.88	5.56	5.3	147	97	2.2	5.5	77.82	343.6	5.35	1.25	3.6	1.29	1.83	1.31	1.01	5.62	0.02	51.72	11.5	0.97	1.1	35.5	4	20	4.14	0.2
1	24	23.99	0	1	0	0	0	0	69	125	80	300	1	0	0	0	5.57	4.94	140	174	39	23	17	5.94	3.7	137	104	2.32	5.6	75.95	240.3	2.94	1.04	2.78	1.53	2.76	1.35	1.05	1.39	0.01	26.23	11.5	1.13	1.02	38.5	2.6	20.1	1.45	0.5
1	41	21.39	1	1	1	1	0	0	59	130	75	300	0	0	1	0	3.78	4.63	147	167	40	28	9.47	3.19	4.2	138	100	2.37	6.1	73.43	269.5	7.36	1.41	2.91	1.45	2.99	1.38	1.04	0.92	0.03	102	14	1.01	1.13	37.5	3.4	18.5	2.42	0.15
1	28	24.77	1	1	1	1	0	0	70	126	72	400	0	0	0	1	4.31	4.75	118	274	36	32	16.23	4.47	5.2	142	102	2.42	5.7	49.19	266.8	6.78	1.66	4.9	1.42	2.45	1.23	0.96	3.64	0.01	98.9	13.5	0.93	1.01	39.5	2.1	14.5	2.28	0.4
1	31	20.96	0	1	0	0	0	0	63	128	76	450	0	0	1	0	4.73	4.97	116	164	35	29	10.2	4.54	4.6	138	101	2.27	6.4	75.34	338	7.92	1.17	3.15	1.38	1.62	1.41	1.02	0.98	0.02	55.34	14.5	0.86	1.27	33.5	3.8	20.5	3.79	0.1
1	24	22.39	1	1	0	0	0	0	82	124	78	550	0	0	0	1	3.98	4.79	120	167	16	24	16.88	4.57	4.1	137	101	2.17	5.2	46	362	4.48	1.12	3.22	1.35	2.06	1.24	0.99	4.2	0.01	22.5	11.1	0.97	0.96	25.4	2.48	20	0.77	0.19
1	45	22.07	0	0	0	1	0	0	63	124	85	300	0	0	0	1	6.61	4.69	143	140	65	41	8.4	2.9	3.6	141	109	2.25	5.45	74	328	6.89	1.38	3.49	1.11	1.73	1.17	0.69	4.9	0.04	25.8	12	1.04	1.04	24.6	1.86	20	8.63	0.29
1	58	20.72	0	0	0	1	0	0	76	125	76	200	0	0	1	0	7.1	5.05	142	222	27	29	12.6	4.7	3.8	145	110	2.3	5.6	35	295	4.59	1.1	3.89	1.09	1.9	1.34	3.82	2.4	0.01	13.6	13.8	1.07	1.1	36.9	2.85	15.5	1.32	0.15
1	45	22.58	0	0	0	0	0	1	80	130	86	150	1	0	0	0	6.56	5.38	165	292	18	29	12.2	3.9	3.6	140	110	2.37	8.33	66	417	5.07	1.84	4.77	1.17	1.62	1.28	0.98	4	0.06	25	19.8	1.55	1.74	34.6	3.58	18.5	1.58	0.34
1	53	23.44	1	0	0	1	0	0	78	129	78	300	0	0	1	0	5.4	4.79	144	153	16	26	37.2	15.6	4.3	139	104	2.28	5.2	73.7	313	5.93	0.81	2.02	0.71	2.81	1.22	0.36	4.9	0.01	37.7	13.8	1.08	1.1	35.5	3.72	15.4	1.34	0.07
1	27	23.73	0	0	0	1	0	1	70	128	82	300	0	0	0	1	7.58	4.23	134	399	27	24	19	6.3	4.5	142	99	2.52	7.26	75	401	8.54	2.69	4.44	1.31	2.42	1.13	0.93	5.6	0.01	28	11	0.95	0.96	22.4	4.48	17.1	2.54	0.22
1	56	23.12	1	0	1	0	0	0	50	128	83	250	0	0	1	0	4.62	4.68	152	131	40	25	10.1	2.7	4.3	139	100	2.38	5.3	60.5	463	3.52	2.92	3.78	1.09	2.9	1.19	0.8	2	0.01	54	12.3	1.08	1.07	37.1	3.89	18.3	0.8	0.11
1	49	23.53	1	0	0	0	0	0	92	130	80	500	0	0	1	0	4.5	4.88	148	267	16	28	12.93	4.32	4.5	141	106	2.15	5.7	72.55	345.76	5.83	1.3	4.5	0.79	2.57	1.2	0.89	2.1	0.49	30.8	13.9	1.09	1.11	39.6	3.45	16.2	1.76	0.48
1	47	22.09	1	1	1	1	0	0	78	116	80	300	0	1	0	0	8.32	5.03	156	245	18	45	17.88	4.42	3.9	142	109	2.31	5.82	45	387.98	6.12	1.72	4.32	1.07	2.44	1.16	0.87	4.1	0.01	26.8	13.2	0.87	1.08	32	3.2	17.5	1.86	0.15
1	60	24.03	0	0	0	0	0	0	77	126	75	200	0	0	1	0	5.27	4.63	139	156	22	38	13.79	5.85	4	138	108	2.02	5.22	40.5	402.35	3.93	0.74	3.49	0.84	2.11	1.1	0.76	4.3	0.01	24.6	19.4	1.39	1.46	24.9	2.69	15.8	2.48	0.11
1	38	21.36	1	0	0	0	0	0	64	110	77	400	1	0	0	0	5.84	5.42	163	153	15	17	25.6	8.5	4.6	143	100	2.32	5.61	70	364	6.46	0.87	4.62	1.52	2.38	1.31	0.86	3.8	0.01	45.7	11.6	1.01	1.01	25.7	1.93	20.3	1.85	0.47
1	29	22.1	1	1	1	0	0	1	89	105	81	250	1	0	0	0	5.29	4.73	142	123	10	18	13.05	5.37	4.1	144	104	2.36	5.28	71.6	412	6.35	1.19	2.63	0.77	1.24	1.21	0.55	4.7	10	18.2	13.6	1.04	1.05	39.9	2.74	15.5	1.79	0.25
1	37	22.86	1	0	0	0	0	1	72	100	69	550	0	0	0	1	7.02	4.48	142	172	38	40	18.96	8.85	3.7	142	108	2.31	7.82	18.68	432	4.57	1.12	5.76	0.98	1.68	0.98	0.76	4.8	0.01	26.8	15.8	1.03	1.76	38.2	2.68	17.6	1.69	0.67
1	29	23.44	0	0	0	0	1	1	78	130	77	330	0	0	0	1	6.4	3.94	119	208	48	61	11.4	4.9	4.7	139	104	2.32	8.51	89.61	326.13	7.85	1.84	4.33	1.03	2.2	1.24	0.81	3.9	0.07	30.6	11.7	0.91	0.89	29	3.54	15.4	1.26	0.38
1	54	22.1	0	0	0	1	0	0	67	110	70	300	0	0	1	0	7.6	4.38	144	194	52	35	19	7.9	4.5	134	97	2.29	8.06	60.23	375.79	11.29	1.41	3.22	0.85	1.77	1.32	0.92	5.9	0.08	131.6	13.5	1.05	1.07	33.4	5.79	13.9	2.97	0.88
1	28	21.83	1	0	1	0	1	0	72	122	73	300	0	1	0	0	6.1	5.4	167	169	51	33	11.9	5.6	4.2	140	106	2.21	5.93	64.05	474.01	6.42	1.98	3.12	0.97	1.87	1.12	0.91	4.8	0.01	24.3	14.2	1.04	1.32	36	2.32	16.3	0.76	0.48
1	51	24.03	1	1	1	1	0	0	79	125	85	200	1	0	0	0	3.5	4.32	130	120	24	29	13.9	3.4	5.6	143	107	2.13	6.31	98.5	275.85	8.96	2.21	4.8	0.82	1.17	1.28	0.23	1.5	0.01	37.7	13.5	1.05	1.07	35	2.69	16.4	1.97	0.23
1	52	24.03	1	1	0	0	1	0	86	122	68	250	0	0	0	1	6	4.49	146	136	13	26	14.5	6.5	4.1	141	109	2.19	5.8	65.07	361.2	5.28	0.93	2.05	0.82	2.04	1.11	0.32	3.2	0.01	35.8	17.4	1.24	1.28	32.7	2.6	14.7	1.29	0.2
1	35	22.06	1	1	1	0	0	0	80	100	70	450	0	0	1	0	7.2	4.04	131	128	23	36	14.8	8.1	3.9	138	103	2.21	6.28	61.07	374	10.32	1.48	3.78	1.02	2.14	1.32	0.86	3.5	0.02	91.9	15.8	1.42	1.39	31.8	2.83	16.8	6.77	0.15
1	54	22.89	1	1	1	0	0	0	82	125	70	300	0	0	0	1	7.9	4.76	152	256	16	27	11.8	4.5	4.4	141	104	2.41	5.7	62.9	410.06	5.09	1.66	3.59	0.93	2.06	1.27	2.06	2.8	0.01	23.4	14.8	1.06	1.06	32	2.46	14.7	0.31	0.05
1	54	21.95	1	0	0	0	0	0	80	125	78	400	1	0	0	0	7.82	4.67	149	310	57	31	9.2	2.7	3.7	139	106	2.08	6.64	49	381	3.99	1.54	4.76	1.06	2.93	1.43	0.98	3.3	0.02	18.6	11.4	0.99	0.99	27.6	1.43	21.6	6.59	0.15
1	31	21.1	1	0	0	0	1	0	87	128	70	550	1	0	0	0	8.5	3.92	109	157	12	24	9	4.9	4.2	143	104	2.21	5.2	60.1	375	5.48	0.67	2.42	0.89	2.16	1.06	0.38	4.7	0.04	38.2	14.6	1.14	1.18	36.4	3.63	14.4	1.29	0.24
1	42	22.53	0	0	0	1	0	0	72	124	74	450	0	0	0	1	4.3	4.4	131	183	18	18	5.8	6.41	4.2	137	105	2.23	5.43	48.78	336.89	7.03	0.76	4.78	1.5	2.7	1.29	0.86	2.4	0	28.3	12.4	0.97	0.96	29.2	2.69	15.4	3.38	0.15
1	40	27.22	1	0	0	0	0	0	81	125	76	250	0	1	0	0	9.5	3.76	117	212	22	21	7.1	2.9	5.2	143	113	2.29	5.89	72.71	469.35	14.04	0.98	3.87	1.02	2.9	0.97	0.84	2.6	0.01	66.6	12	1.05	1.04	31.9	6.2	18.3	8.11	0.28
1	49	20.7	0	1	0	0	0	0	70	127	72	450	0	1	0	0	5.7	3.7	110	154	15	19	9.9	3.6	3.7	137	97	2.21	8.18	87	209	5.43	1.69	3.68	0.87	2.06	0.96	0.84	1.7	0.01	27.8	11.3	0.88	0.86	25.5	5.28	14.8	4.56	0.46
1	47	22.66	1	0	0	0	0	0	68	120	70	300	0	0	0	1	5.8	4.32	113	148	31	32	10.98	4.64	4.1	139	111	2.34	5.67	67.86	389	4.89	0.98	4.11	0.98	1.72	1.34	0.98	2.1	0.01	75.9	16.1	1.15	1.17	32.6	4.34	14.6	3.77	0.15
1	35	20.6	1	1	1	0	1	1	66	102	78	400	0	0	1	0	5.6	4.6	152	141	28	33	17.4	6.8	4.2	139	108	2.28	6.58	68.05	339.31	7.07	0.78	2.39	0.85	2.14	1.05	0.47	3.6	0.01	46.4	15.1	1.08	1.09	38	3.24	14.9	1.57	0.57
1	26	18.08	0	0	0	0	1	1	72	118	70	350	0	0	0	1	5.7	4.18	131	192	12	25	22.6	5.7	4.8	138	102	2.27	7.36	60.19	394.1	8.22	1.79	5.4	1.14	3.54	1.41	1	4.8	0.02	43.4	12.3	0.96	0.96	24.6	3.67	15.3	2.17	0.5
1	46	27.99	1	1	0	0	0	0	70	130	76	350	0	1	0	0	5.77	4.96	144	207	14	15	9.69	4.2	3.6	146	107	2.2	6.72	45.81	347	4.46	0.86	2.97	1.54	1.94	1.39	0.44	2.3	0.01	16.3	16.7	1.28	1.36	41.7	1.81	18.6	0.94	0.21
1	57	24.54	0	0	0	0	0	0	78	123	70	400	0	0	1	0	6.81	4.8	152	190	32	29	14.05	6.62	4	143	107	2.28	6.78	53.64	463.79	4.33	1.58	4.03	0.9	2.45	1.11	0.87	1.4	0	27.6	12.4	0.95	0.93	34.5	4.41	15.5	1.94	0.44
1	58	26.91	1	1	1	0	0	1	92	128	88	300	0	0	0	1	6.1	5.21	163	147	19	24	10.35	4.21	4.2	142	105	2.17	8.31	63.1	421	7.53	0.87	3.84	0.79	2.5	0.98	0.8	1.9	0.07	15.2	13.9	1.09	1.11	42.9	3.54	17.8	1.64	0.43
1	43	22.99	0	0	0	0	0	0	78	100	60	400	0	0	0	1	4.39	4.71	144	108	36	31	30.29	8.28	3.4	141	96	2.09	5.92	67.8	371	5.76	1.63	5.33	1.09	3	0.81	1.05	4.8	0.01	34.54	12.9	1	1.01	33.6	3.3	16.8	1.76	0.59
1	54	23.62	0	0	0	0	0	0	67	113	70	300	1	0	0	0	6.24	4.35	120	281	20	28	11.2	5.39	4.6	139	102	2.44	7.22	74	560	5.19	0.95	2.15	0.58	2.26	0.98	0.55	5.6	0.01	36.72	15.6	1.19	1.24	36.9	3.21	17.1	2.38	0.53
1	37	26.04	1	1	1	0	0	1	79	120	80	350	0	0	0	1	4.98	3.96	135	95	36	36	17.09	8.24	3.3	143	108	2.34	5.49	56.73	357.28	5.01	1.22	2.27	0.88	1.48	1.04	0.43	4.3	0.01	24.6	17.8	1.27	1.32	36.1	2.04	16.1	0.24	0.04
1	46	21.26	0	0	0	0	0	0	60	108	72	250	0	1	0	0	7.28	2.93	99	153	13	23	5.6	1.6	3.6	141	103	2.05	5.31	49	334	3.01	1.64	3.22	0.86	1.72	0.96	0.91	5.8	0.42	20.1	11.8	1.03	1.03	28.8	4.15	18.3	2.46	0.61
1	28	23.66	0	0	0	0	1	0	74	125	80	300	1	0	0	0	7.26	4.65	122	226	11	19	14.84	6.03	4.4	141	106	2.26	5.32	59.3	292.98	5.01	1.1	2.47	1.3	1.88	1.3	0.43	2.7	0.01	19.6	13.8	1.06	1.07	32.4	2.69	16.9	2.46	0.62
1	57	23.12	1	0	0	1	0	0	72	122	70	300	0	0	0	1	6.78	4.07	131	207	17	19	15.26	4.8	4.7	139	112	2.18	6	47.2	312	4.12	1.25	2.86	0.99	1.97	1.12	1.08	2.1	0.01	75.9	16.1	1.15	1.17	32.6	4.34	14.6	3.77	0.54
1	48	22.76	0	0	0	0	0	0	97	120	70	450	0	0	0	1	6.45	6.15	179	261	17	19	4.14	1.69	3.9	136	109	2.11	6.18	78	385	5.66	0.67	2.82	0.84	2.48	1.02	0.56	5.2	0	56.4	16.5	1.18	1.2	32.5	4.76	14	3.1	0.48
1	45	24.61	1	1	1	1	0	0	72	130	80	500	1	0	0	0	5.96	7.12	146	256	25	26	7.56	8.56	4.1	138	108	2.13	6.56	85.65	365	7.22	1.12	2.56	0.98	2.36	1.08	1.07	5.6	0.01	64.5	13	1.04	1.05	39.4	2.37	17.7	0.51	0.25
1	33	22.96	0	0	0	0	0	0	78	121	80	500	0	0	0	1	4.56	3.98	124	168	26	28	10.1	3.21	4.1	142	107	2.17	5.45	60.1	274.59	5.45	2.08	4.4	1.03	2.39	1.31	0.96	0.5	0	18.9	12.4	0.99	0.99	31.6	2.66	18.8	1.57	0.18
1	40	21.83	0	0	0	0	0	0	87	121	75	350	0	1	0	0	5.98	3.56	128	144	22	20	17.94	5.31	5.2	139	101	2.13	6.23	65.26	259.13	7.75	2	4.95	2.76	1.91	1.24	1.13	2.7	0.01	31.1	12.8	1.03	1.02	36	1.98	17.1	2.45	0.19
1	26	22.09	1	1	0	0	0	0	80	130	88	500	0	0	0	1	6.52	4.26	142	187	17	21	13.56	6.89	3.9	141	106	2.21	5.7	56.75	203	6.23	1.6	3.28	1.43	2.34	1.21	0.97	5.3	0	56.37	13.5	0.99	0.98	27	3.2	17.2	3.2	0.35
1	60	19.33	0	0	0	0	0	0	78	124	80	300	0	0	1	0	7.56	4.82	132	187	25	26	17.5	5.22	3.9	138	102	2.32	5.87	66.55	320	7.23	1.32	2.86	1.41	2.22	1.21	0.99	4.1	0.01	18.65	13	0.9	0.96	28	3.2	17.2	2.5	0.3
1	58	22.83	0	0	0	0	0	0	72	128	78	250	0	1	0	0	4.35	3.82	136	196	32	34	16.88	5.42	3.9	141	106	2.41	5.89	75.26	367	7.21	1.14	5.12	1.35	2.24	1.09	1.04	2.36	0.01	52.36	12.5	1.14	1.24	28.5	2.8	17.5	0.4	0.1
1	34	24.84	0	0	0	0	0	0	72	120	80	300	1	0	0	0	7.25	4.62	126	320	17	22	10.56	0.84	3.9	142	101	2.24	5.82	56.89	256	7.21	1.4	3.28	1.35	2.64	1.08	1.06	4.32	0	56.23	13	0.9	1.24	34	3.5	17.5	4.2	0.2
1	37	22.2	1	0	0	0	0	0	78	126	70	400	0	0	0	1	7.26	4.12	127	347	26	28	15.23	5.84	4.2	139	107	2.24	6	62	386.56	7.28	1.01	3.25	1.36	2.21	1.18	1.06	5.3	0	72.56	14	1.1	1.1	32	2.8	16	4.2	0.5
1	39	22.15	0	0	0	0	0	0	70	125	80	250	0	0	1	0	8.21	4.28	144	232	18	19	12.25	3.28	4.1	143	101	2.21	4.8	55.25	359	3.24	1.14	5.02	1.39	2.57	1.17	1.04	6.1	0.01	61.25	13.5	0.99	0.99	30.5	2.56	15.5	2.15	0.3
1	40	23.39	1	0	0	0	0	0	70	116	76	300	0	0	0	1	5.24	3.89	117	190	19	18	17.58	5.74	5.2	144	98	2.34	5.2	45.86	331	7.21	1.25	2.14	1.42	2.36	1.4	1	2.8	0.01	69.26	13	0.95	0.98	27	3.64	16.5	4.23	0.5
1	51	20.2	0	0	0	0	0	0	80	106	60	300	0	0	0	1	7.56	5.1	120	348	29	30	6.44	3.69	4.8	142	99	2.16	5.6	51.23	327	5.23	1.34	4.12	1.84	2.54	1.14	0.94	2.9	0.01	17.28	11	0.98	1	28.5	3.85	18	2.25	0.15
1	24	23.23	0	0	0	0	0	0	79	126	70	300	0	1	0	0	5.89	4.23	144	169	14	16	17.01	3.21	4.1	139	105	2.14	5.9	65.89	364	3.56	1.53	3.26	1.62	1.35	1.28	0.96	4.2	0.01	56.44	12	1.15	1.2	33	2.45	21.5	3.3	0.15
1	56	22.34	1	0	0	0	0	0	86	120	75	350	1	0	0	0	7.21	4.86	128	279	33	27	12.26	4.11	3.8	144	96	2.2	5.3	44.65	294	3.87	1.41	3.12	1.49	2.64	1.2	0.95	4.1	0.01	72.34	14	1.1	1.1	27	2.95	20	2.15	0.2
1	57	23.67	1	1	1	0	0	0	65	128	80	350	0	0	0	1	8.23	3.64	122	179	15	18	16.34	2.69	4.3	141	106	2.32	5.2	86.32	359	4.21	1.42	2.56	1.32	1.86	1.18	0.98	4.5	0.02	45.86	13.5	0.98	0.98	38	3.65	18.5	3.16	0.15
1	48	20.75	1	1	0	0	0	0	87	125	80	300	1	0	0	0	6.44	4.38	138	160	34	33	8.25	5.6	5.2	144	97	2.18	5.9	53.26	339	5.61	1.52	1.56	1.46	3.21	1.02	1.03	1.9	0.01	46.44	14	1.01	1.01	34.5	2.58	19	1.08	0.25
1	52	22.86	1	0	1	0	0	0	81	125	80	350	0	0	0	1	5.23	4.25	149	263	28	30	17.21	4.23	4.3	140	97	2.16	5.7	88.21	391	5.12	1.01	1.84	1.65	3.1	0.98	1.04	1.8	0	52.36	13	1.04	1.05	29.5	2.65	19.5	4.15	0.05
1	32	19.29	0	0	0	0	0	0	60	130	78	250	0	0	0	1	7.22	4.96	115	158	31	26	15.23	5.11	4.2	146	100	2.12	6.9	72	272	4.02	1.02	1.65	1.75	3.18	0.99	1.01	4.3	0.01	63.58	12.5	1.12	1.25	38	2.64	14.5	2.4	0.2
1	43	25.59	0	0	0	0	0	0	66	120	72	400	1	0	0	0	6.17	4.82	133	160	26	27	16.6	4.23	4.4	144	97	2.21	5.7	78.26	295	4.06	1.27	4.26	1.32	3.17	1.12	1.02	3.9	0.01	39.68	13	1.1	1.1	32.5	2.86	20	3.25	0.15
1	39	19.57	1	1	0	0	0	0	67	120	85	300	0	0	0	1	3.58	4.5	146	263	28	22	11.11	4.73	4.1	139	99	2.29	5.2	64.82	227.1	3.64	1.48	4.83	1.41	2.61	1.43	0.99	5.95	0.01	76.21	13.5	1.09	0.94	37.5	2.5	19	1.6	0.2
1	29	24.44	1	0	0	0	0	0	93	125	75	250	1	0	0	0	5.06	4.78	123	169	23	27	14.75	5.84	4.3	142	96	2.16	5.1	78.48	200	3.32	0.97	2.87	1.48	2.35	1.22	1.05	5.34	0	48.32	12	1.14	1.34	30.5	3	18.5	3.56	0.3
1	51	20.96	0	0	0	0	0	0	82	124	72	350	0	0	0	1	4.57	4.33	126	168	18	17	16.2	5.82	5.5	137	106	2.33	5.8	84.6	290.3	7.96	1.18	1.41	1.54	2.6	1.45	0.98	2.42	0.02	48.89	12.5	1.07	1.43	32.5	3.9	14.5	3.37	0.1
1	27	22.31	0	0	0	0	0	0	61	126	75	400	1	0	0	0	8.1	4.76	148	244	37	31	19.35	2.73	3.9	144	107	2.25	5.9	73.62	230.3	4.09	0.94	2.64	1.5	2.32	1.37	1	4.24	0.02	71.43	14	0.98	1.06	35.5	2	18.5	1.84	0.15
1	31	23.46	1	1	0	0	0	0	58	128	76	450	0	0	0	1	5.39	5.04	124	266	13	15	18.02	2.81	5	142	102	2.12	5.5	75	216.9	3.46	1.68	5.12	1.52	2.79	1.21	0.97	4.15	0	72.04	13.5	0.91	1.44	31	3.6	14.5	1.14	0.15
1	55	25.1	1	1	1	0	0	0	84	128	78	350	0	0	1	0	4.25	3.89	137	189	24	13	17.94	1.61	4	145	103	2.39	6	80.14	249.7	4.81	0.91	3.31	1.39	2.93	1.28	1.05	2.48	0.01	103.84	14.5	1.04	1.31	39	2.7	21	0.72	0.2
1	53	22.76	1	0	0	1	0	0	90	130	74	400	1	0	0	0	5.42	3.81	142	258	22	14	16.09	4.22	3.8	145	99	2.4	5.7	85.6	286.1	4.35	1.19	1.21	1.51	2.07	1.44	1.01	4.4	0.01	63	13.5	0.94	0.85	33.5	3.5	19.5	0.7	0.5
[truncated: 49 more columns]
